# Supplementary material for: The Turkish validation of the fullPIERS model to predict adverse maternal and fetal outcomes in preeclamptic pregnancies
Source: Front Med (Lausanne). 2026 Jun 29;13:1847438. doi: 10.3389/fmed.2026.1847438 (PMC13359078; doi:10.3389/fmed.2026.1847438)
Supplement: Supplementary file 1 [file Supplementary_file_1.xlsx]

## Sheet: Sheet1
Hasta No	Maternal Yaş	Başvuruda Gebelik Haftası	Başvuruda Gebelik günü	Başvuruda gebelik yaşı (gün)	Preeklampsi tipi (şiddetlenmiş=1, şiddetlenmemiş=2, eklampsi=3, HELLP=4, süperempoze=5)	Gravida	Parite	Sistolik Tansiyon (mmHg)	Diastolik Tansiyon (mmHg)	Magnezyum	Celestone	Antihipertansif	Doğum haftası	Doğum gün	Preeklampsi Gebelik haftası (gün)	Yatış-doğum arası süre	Göğüs ağrısı/dispne	O2 saturasyonu	Platelet	Creatinin	AST	vajinal kanama	abdominal ağrı	Baş ağrısı/görme bozukluğu	Proteinüri (0=yok 1=var)	spot	24 saatlik idrar	Dipstik proteinüri (yok=0, eser=5, 1=1, 2=2, 3=3, 4=4)	Maternal komplikasyon	Fetal komplikasyon (fbk=1)	SSS (eklampsi=1, GKS<13=2, İNME=3, TİA=4, RETİNAL DEKOLMAN YA DA KORTİKAL KÖRLÜK =5, PRES=6))	KVS( POSİTİF İNTOROP=1, 3. ANTİHİPERTANSİF GEREKSİNİMİ=2, MI=3, SATURASYON<90=4, ENTÜBASYON=5, PULMONER ÖDEM=6)	Hematolojik (kan tx=1, plt<50000=2, plt 50-100000=3)	Hepatik (ALT/AST yüksekliği x2=1, hematom ya da ruptür=2)	Renal (cre>1.69=1, cre>2.26=2, dializ=3, )	Plasenta (dekolman=1)	Diğer (asit=1, palsi=2, hipokalsemi=3, rektus hematomu=4)	Doğum ağırlığı (gram)	1. dk APGAR	5. dk APGAR	Maternal yoğun bakıma alınma	Fetal ybüye alınma	İntrauterin ölüm	İnfant ölümü	FULLLPIERS PUANI	GEBE + BEBEK ADVERS OLAY (0=YOK 1=VAR)	BEBEK ADVERS OLAY (0=YOK 1=VAR)	GEBE ADVERS OLAY (0=YOK 1=VAR)
1	29	25	6	181	1	3	2	161	110	1	1	1	26	3	185	4	0	98	237	0.8	11	0	1	0	1	820	1628	2	0	0	0	2	0	0	0	0	0	710	4	5	0	1	0	1	0.2	1	1	0
2	25	32	0	224	2	1	0	160	100	1	1	0	35	5	250	26	0	97	168	0.48	16	0	0	1	1	415	366	1	0	0	0	0	0	0	0	0	0	1850	8	9	0	1	0	0	1.4	0	1	1
3	42	28	5	201	1	3	1	150	98	1	1	1	31	0	217	16	0	98	125	0.6	24	0	0	1	1	313	514	2	0	0	0	0	0	0	0	0	0	1110	7	7	0	1	0	0	2.9	0	1	0
4	25	31	2	219	1	1	0	150	90	0	0	0	31	2	219	0	0	97	395	0.5	13	1	1	0	1	1226	1130	5	1	0	0	0	1	0	0	1	0	1600	7	9	0	1	0	0	0.2	1	1	1
5	27	36	4	256	1	3	2	160	80	1	1	0	36	4	256	0	0	97	159	0.3	12	0	0	0	1	1128	1128	5	0	0	0	2	0	0	0	0	0	5670	8	9	0	1	0	0	1.0	1	1	1
6	42	36	4	256	1	3	0	160	90	1	0	1	36	6	258	2	0	97	249	0.7	51	0	0	1	0	144	252	0	1	0	5	2	0	0	0	0	0	3130	8	9	0	1	0	0	0.5	1	1	1
7	24	31	1	218	1	1	0	180	75	1	1	1	34	2	240	22	0	97	204	0.8	25	0	0	0	0	52	132	5	0	0	0	0	0	0	0	0	0	2515	8	8	0	1	0	0	1.4	1	1	0
8	32	34	6	244	2	1	0	157	82	1	0	1	35	4	249	5	0	97	129	0.7	20	0	0	0	1	1269	1250	2	1	0	0	0	3	1	0	0	0	2245	9	10	0	0	0	0	2.8	1	0	1
9	34	29	2	205	1	4	2	181	57	1	1	1	34	2	240	35	0	97	137	0.6	60	0	0	0	0	255	135	0	0	1	0	0	0	0	0	0	0	1400	8	9	0	1	0	0	3.1	1	1	0
10	26	28	0	196	1	1	0	160	100	1	1	1	28	4	200	4	0	98	251	0.4	13	0	0	1	1	348	270	1	0	0	0	0	0	0	0	0	0	1000	8	9	0	1	0	0	0.2	1	1	0
11	32	34	5	243	1	2	1	163	100	1	0	1	34	6	244	1	0	97	320	0.47	48	0	0	1	1	298	542	0	0	0	0	2	0	0	0	0	0	3500	5	8	0	1	0	0	0.1	1	1	1
12	29	35	3	248	1	2	1	140	90	0	0	0	37	0	259	11	0	97	208	0.48	23	0	0	0	1	445	228	3	0	0	0	0	0	0	0	0	0	2500	8	10	0	0	0	0	0.6	0	0	0
13	36	37	6	265	2	2	1	159	60	1	0	0	37	6	265	0	0	97	254	0.4	21	0	0	0	1	242	400	5	0	0	0	0	0	0	0	0	0	3370	8	9	0	0	0	0	0.2	0	0	0
14	39	36	2	254	2	2	1	148	66	0	0	0	37	0	259	5	0	97	244	0.56	17	0	0	0	1	387	137	0	0	0	0	0	0	0	0	0	0	2560	8	9	0	0	0	0	0.4	0	0	0
15	40	31	3	220	1	1	0	180	100	1	1	1	31	6	223	3	0	97	195	1.0	20	0	0	0	1	3292	1659	3	0	0	0	2	0	0	0	0	0	1460	8	9	0	1	0	0	2.3	1	1	1
16	36	35	1	246	1	3	2	156	80	0	0	0	35	2	247	1	0	0	241	0.5	9	0	0	0	1	7166	5589	3	0	0	0	0	0	0	0	0	0	2420	8	9	0	1	0	0	0.4	1	1	0
17	39	27	1	190	1	2	1	170	90	0	1	1	29	2	205	15	0	97	244	0.7	22	1	0	0	1	419	819	2	0	0	0	0	0	0	0	0	0	1225	8	9	0	1	0	0	1.0	0	1	0
18	31	32	5	229	2	1	0	140	82	0	0	1	37	0	259	30	0	97	210	0.5	21	0	0	0	1	895	734	0	0	0	0	0	0	0	0	0	0	3000	8	9	0	0	0	0	0.7	0	0	0
19	35	34	5	243	1	6	5	150	100	1	0	0	34	6	244	1	0	97	189	0.5	26	0	0	1	1	372	170	0	0	0	0	0	0	0	0	0	0	1910	8	9	0	1	0	0	0.8	0	1	0
20	31	36	4	256	2	2	1	150	90	0	0	0	37	0	259	3	0	97	276	0.4	23	0	0	0	1	632	434	5	0	0	0	0	0	0	0	0	0	3530	7	8	0	0	0	0	0.2	0	0	0
21	34	29	5	208	1	1	0	160	100	0	0	1	30	0	210	2	0	97	187	0.5	22	0	0	0	1	833	1864	2	0	0	0	0	0	0	0	0	3	1130	6	8	0	1	0	0	1.1	1	1	1
22	30	29	6	209	1	4	2	196	92	1	1	1	30	0	210	1	0	97	428	0.6	33	0	0	0	1	4867	5233	3	0	0	0	2	0	0	0	0	0	1355	6	7	0	1	0	0	0.3	1	1	1
23	28	28	3	199	1	2	1	180	120	1	1	1	28	6	202	3	1	97	196	0.68	23	0	0	0	1	7235	7125	3	1	0	2	0	0	0	0	1	4	840	6	7	0	1	0	0	4.8	1	1	1
24	33	28	6	202	1	2	1	172	102	1	1	1	29	2	205	3	0	97	253	0.4	22	0	0	0	1	2473	3259	3	0	0	0	0	0	0	0	0	0	1030	6	8	0	1	0	0	0.3	0	1	0
25	34	35	6	251	1	1	0	158	90	1	0	1	36	0	252	1	0	95	194	0.55	23	0	0	1	1	1254	1359	1	0	0	0	2	0	0	0	0	0	3270	8	8	0	0	0	0	2.1	1	0	1
26	27	34	1	239	1	6	2	145	94	0	0	0	34	2	240	1	0	97	218	0.63	24	0	0	1	1	1440	2784	3	0	0	0	0	1	0	0	1	0	1630	2	6	0	1	0	0	0.7	1	1	1
27	23	32	0	224	1	1	0	160	100	1	1	1	32	5	229	5	1	91	266	0.5	26	0	0	1	1	739	717	1	0	0	0	4	0	0	0	0	0	2220	6	8	0	0	0	0	39.5	1	0	1
28	31	32	1	225	1	6	5	140	90	0	1	0	33	3	234	9	0	98	219	0.3	13	0	0	1	1	147	351	5	0	0	0	0	0	0	0	0	0	2350	7	8	0	1	0	0	0.2	1	1	0
29	36	33	3	234	1	1	0	150	90	0	1	1	34	1	239	5	0	96	258	0.7	15	0	0	0	1	397	480	1	0	0	0	2	0	0	0	0	0	1730	8	9	0	1	0	0	1.3	1	1	1
30	24	25	5	180	1	1	0	160	100	1	1	1	25	6	181	1	0	97	206	0.5	21	0	1	1	1	20375	23421	3	0	0	0	0	0	0	0	0	0	670	7	8	0	1	0	0	1.0	0	1	0
31	30	32	3	227	1	1	0	143	88	1	1	1	33	5	236	9	0	97	192	0.6	30	0	1	0	1	2481	2645	3	1	0	0	0	3	1	0	0	0	2145	8	9	0	0	0	0	1.0	1	0	1
32	23	37	1	260	2	1	0	150	90	0	0	0	37	4	263	3	0	97	303	0.4	16	0	0	0	1	11673	4175	2	0	0	0	0	0	0	0	0	0	3810	8	9	0	0	0	0	0.1	0	0	0
33	34	29	3	206	1	6	5	157	97	0	1	1	33	2	233	27	0	97	187	0.6	19	0	0	1	0	179	161	5	0	0	0	2	0	0	0	0	0	1650	8	9	0	1	0	0	1.4	1	1	1
34	37	37	1	260	2	3	2	160	90	1	0	1	37	1	260	0	0	97	280	0.6	22	0	0	0	1	625		1	0	0	0	0	0	1	0	0	3	2560	7	9	0	0	0	0	0.3	1	0	1
35	29	30	6	216	1	1	0	150	89	0	1	0	32	0	224	8	0	97	268	0.5	34	1	0	1	1	1488	1833	1	0	0	0	2	0	0	0	0	0	1410	8	9	0	1	0	0	0.3	1	1	1
36	34	35	1	246	1	5	3	154	74	1	0	1	35	5	250	4	0	97	146	0.6	17	0	0	1	0	165	201	0	1	0	0	2	3	0	0	0	0	2455	8	9	0	0	0	0	1.9	1	0	1
37	23	35	5	250	1	1	0	167	100	1	0	1	35	6	251	1	0	97	247	0.6	15	0	0	1	1	320	421	5	0	0	0	0	0	0	0	0	0	2985	6	8	0	0	0	0	0.5	1	0	1
38	33	35	2	247	1	1	0	160	70	1	0	0	37	1	260	13	0	97	345	0.5	14	0	0	0	1	88	384	0	0	0	0	0	0	0	0	0	0	2400	8	9	0	0	0	0	0.2	0	0	0
39	32	35	1	246	1	2	1	178	87	1	0	1	35	1	246	0	0	97	235	0.7	23	0	0	1	1	18843	3138	3	0	0	0	2	0	0	0	0	0	1735	7	8	0	1	0	0	0.7	1	1	1
40	25	32	6	230	1	1	0	147	80	1	1	1	33	6	237	7	0	97	243	0.57	27	0	0	1	1	707	140	0	0	0	0	0	0	0	0	0	0	1600	7	9	0	1	0	0	0.5	0	1	0
41	41	35	6	251	1	5	4	152	91	1	0	0	35	6	251	0	0	97	162	0.4	16	0	0	1	1	1333	556	2	0	0	0	0	0	0	0	0	0	3615	8	9	0	0	0	0	1.1	0	0	0
42	33	25	5	180	1	2	1	170	100	1	1	1	26	2	184	4	0	97	301	0.49	19	0	1	1	1	516	634	0	0	0	0	2	0	0	0	0	0	480	6	entübe	0	1	0	1	0.3	1	1	1
43	26	36	1	253	2	3	1	148	98	1	0	0	37	2	261	8	0	97	216	0.44	10	0	0	1	1	365	192	5	0	0	0	0	0	0	0	0	0	3360	8	9	0	0	0	0	0.5	0	0	0
44	22	38	6	272	2	1	0	153	91	1	0	0	39	2	275	3	0	97	246	0.53	23	0	0	1	1	352	203	5	0	0	0	0	0	0	0	0	0	3230	8	9	0	0	0	0	0.3	0	0	0
45	41	34	3	241	1	3	2	150	90	0	1	0	35	4	249	8	0	97	193	0.44	20	0	0	1	1	603	697	1	0	0	0	0	0	0	0	0	0	2090	8	9	0	0	0	0	0.7	0	0	0
46	24	29	2	205	1	2	1	145	82	1	1	1	29	5	208	3	0	97	381	0.80	26	1	1	0	1	789	2151	3	0	0	0	0	1	0	0	1	0	1190	0	0	0	1	1	0	1.1	1	1	1
47	39	36	1	253	1	1	0	156	89	0	0	0	37	0	259	6	0	97	215	0.6	19	0	0	0	1	1254	1362	2	0	0	0	0	0	0	0	0	0	2280	8	9	0	0	0	0	0.7	0	0	0
48	32	30	0	210	1	2	1	170	110	1	0	0	30	0	210	0	1	92	240	0.78	34	0	0	1	0	262	255	5	1	0	0	2	0	0	0	0	5	1735	8	9	1	1	0	0	43.5	1	1	1
49	16	34	6	244	1	1	0	150	79	1	0	0	35	1	246	2	0	97	413	0.53	21	0	0	0	1	11432	13339	3	0	0	0	0	0	0	0	0	0	1740	8	9	0	1	0	0	0.2	1	1	0
50	20	29	6	209	1	1	0	144	88	1	1	1	33	0	231	22	0	97	166	0.59	58	0	0	0	1	3256	4241	3	0	0	0	0	0	0	0	0	0	1225	6	8	0	1	0	0	1.7	0	1	0
51	26	27	3	192	1	2	0	140	90	1	1	0	29	0	203	11	0	97	196	0.8	16	0	0	1	1	998	1164	2	1	0	0	0	0	1	1	0	0	1060	7	9	0	1	0	0	2.0	1	1	1
52	20	34	4	242	1	1	0	140	90	1	1	0	35	0	245	3	0	97	169	0.4	21	0	0	0	1	845	927	5	0	0	0	0	0	0	0	0	0	2070	8	9	0	0	0	0	1.0	0	0	0
53	35	31	4	221	1	1	0	144	84	0	0	1	33	6	237	16	0	96	125	0.77	12	0	1	0	1	654	867	1	0	0	0	0	0	1	0	0	0	1600	6	8	0	1	0	0	4.9	1	1	1
54	28	29	3	206	2	1	0	145	87	1	1	0	29	6	209	3	0	97	333	0.7	24	0	0	0	1	499	517	5	0	0	0	0	0	0	0	0	0	555	2	3	0	1	0	1	0.6	1	1	0
55	26	34	4	242	1	1	0	150	100	1	1	1	36	6	258	16	0	97	194	0.5	17	0	0	0	0	156	227	0	0	0	0	0	0	0	0	0	0	2520	8	9	0	0	0	0	0.8	0	0	0
56	31	34	4	242	1	1	0	180	90	1	0	1	34	5	243	1	0	97	177	0.6	48	0	0	1	1	6080	7094	2	0	0	0	0	0	0	0	0	0	1684	6	8	0	1	0	0	1.1	0	1	0
57	33	34	3	241	1	5	3	150	90	1	0	0	34	6	244	3	0	97	276	0.6	13	0	0	1	1	452	528	5	0	ttn	0	0	0	0	0	0	0	2550	7	8	0	1	0	0	0.4	1	1	0
58	29	36	3	255	1	1	0	168	88	1	0	0	36	6	258	3	0	97	158	0.9	18	0	0	1	1	387	176	5	0	0	0	0	0	0	1	0	0	2500	8	9	0	0	0	0	2.0	1	0	1
59	31	36	5	257	1	1	0	150	90	1	0	0	37	2	261	4	0	97	216	0.5	22	0	0	0	1	383	350	1	0	0	0	0	0	0	0	0	0	2110	8	9	0	0	0	0	0.5	0	0	0
60	31	36	4	256	2	1	0	140	80	0	0	0	37	0	259	3	0	97	220	0.6	18	0	0	0	1	618	496	2	0	0	0	0	0	0	0	0	0	2900	8	9	0	0	0	0	0.6	0	0	0
61	30	35	1	246	1	1	0	168	100	1	0	0	35	1	246	0	0	97	230	0.72	29	0	0	1	1	1103	969	3	0	0	0	0	0	0	0	0	0	2085	7	8	0	0	0	0	0.7	0	0	0
62	32	31	2	219	1	1	0	156	80	1	1	0	31	4	221	2	0	97	197	0.5	27	1	0	0	1	372	280	0	1	0	0	0	1	1	0	1	0	1230	8	9	0	1	0	0	0.9	1	1	1
63	25	36	4	256	2	1	0	149	93	0	0	0	36	6	258	2	0	97	310	0.38	17	1	0	1	1	7689	6968	3	0	0	0	0	0	0	0	0	0	2350	8	9	0	0	0	0	0.1	0	0	0
64	31	27	5	194	1	1	0	180	100	1	1	1	28	0	196	2	0	97	126	0,7	33	0	0	0	1	3700	4356	2	0	0	0	0	0	0	0	0	0	715	5	6	0	1	0	1	4.3	1	1	0
65	27	37	2	261	1	1	0	140	80	1	0	0	37	2	261	0	0	97	293	0.7	29	0	0	1	1	337	412	0	0	0	0	2	1	0	0	0	0	3350	8	9	0	0	0	0	0.4	1	0	1
66	37	36	1	253	1	4	2	168	96	1	0	0	37	0	259	6	0	97	129	0.6	21	0	0	1	1	356	349	1	0	ttn	0	2	0	0	0	0	3	2135	6	7	0	0	0	0	2.5	1	0	1
67	39	37	5	264	1	3	2	160	100	1	0	1	37	5	264	0	0	97	241	0.5	32	0	0	0	1	811	1002	1	0	0	0	2	0	0	0	0	0	2990	8	9	0	0	0	0	0.3	1	0	1
68	39	38	3	269	1	6	3	163	81	1	0	0	38	3	269	0	0	97	198	0.5	23	0	1	0	0	268	287	0	1	1	0	0	1	0	0	0	0	1780	0	0	1	0	1	0	0.6	1	1	1
69	22	40	2	282	1	4	1	160	68	1	0	0	40	2	282	0	0	97	227	0.5	11	0	0	1	0	187	209	0	0	0	0	0	0	0	0	0	0	2950	8	9	0	0	0	0	0.4	0	0	0
70	41	30	6	216	1	4	1	181	100	1	1	1	30	6	216	0	0	97	218	0.62	38	0	0	1	1	8863	7986	2	0	0	0	0	0	0	0	0	0	1520	7	8	0	1	0	0	0.8	0	1	0
71	26	36	0	252	1	1	0	140	78	1	0	0	36	1	253	1	0	97	164	0.69	100	0	0	1	1	5757	6128	2	0	0	0	0	0	0	0	0	0	3040	8	9	0	0	0	0	1.7	0	0	0
72	24	39	2	275	1	1	0	141	90	1	0	0	39	2	275	0	0	97	282	0.5	16	0	0	0	1	1082	1217	5	0	0	0	0	0	0	0	0	0	3415	7	8	0	0	0	0	0.2	0	0	0
73	33	36	6	258	1	1	0	140	90	1	0	1	36	6	258	0	0	97	365	0.6	19	0	1	1	0	189	72	0	0	0	0	0	0	0	0	0	0	2595	8	9	0	0	0	0	0.2	0	0	0
74	34	37	2	261	1	1	0	150	80	1	0	0	37	2	261	0	0	97	154	0.6	46	0	0	0	1	580	613	5	0	0	0	0	0	0	0	0	0	2865	8	9	0	0	0	0	1.5	0	0	0
75	23	32	5	229	1	1	0	179	98	1	1	1	32	5	229	0	0	97	260	0.7	37	0	0	0	1	6010	5655	3	0	0	0	2	0	0	0	0	0	1255	7	8	0	1	0	0	0.6	1	1	1
76	37	29	6	209	1	5	4	196	100	1	1	1	31	4	221	12	0	97	322	0.61	30	0	0	1	1	1344	771	1	0	0	0	0	0	0	0	0	0	1230	7	8	0	1	0	0	0.4	1	1	0
77	31	25	2	177	1	6	1	168	96	1	1	0	25	2	177	0	0	97	341	0.3	177	0	0	1	1	394	421	0	0	0	0	0	0	0	0	0	0	695	3	6	0	1	0	0	0.0	1	1	0
78	34	27	6	195	1	2	1	155	77	1	1	1	28	2	198	3	0	97	109	0.7	20	0	1	0	1	8347	6426	3	0	0	0	2	0	0	0	0	3	945	7	8	0	1	0	0	5.6	1	1	1
79	29	33	5	236	1	2	1	143	89	1	1	0	34	2	240	4	0	97	307	0.7	37	0	0	1	1	7384	9699	3	0	0	0	0	0	0	0	0	0	1910	7	9	0	0	0	0	0.4	1	0	1
80	22	28	2	198	1	1	0	160	100	1	1	1	28	2	198	0	1	85	124	0.7	59	0	0	1	1	5233	8143	3	1	0	0	2,4,5,6	0	0	2	0	3	935	2	0	1	1	0	1	87.8	1	1	1
81	31	36	5	257	1	1	0	159	96	1	0	0	36	5	257	0	0	97	185	0.7	13	0	0	1	1	807	788	2	1	0	0	0	0	0	0	0	3.6	2885	8	9	0	0	0	0	1.1	1	0	1
82	37	35	4	249	1	4	3	160	104	1	0	0	36	0	252	3	0	97	275	0.5	16	0	0	1	1	289	390	5	0	0	0	0	0	0	0	0	0	2600	7	8	0	0	0	0	0.3	0	0	0
83	39	35	3	248	1	3	1	145	80	1	0	1	35	6	251	3	0	97	181	0.4	41	0	0	1	1	671	380	1	0	0	0	2	0	1	0	0	6	3300	6	8	0	1	0	0	0.7	1	1	1
84	25	38	5	271	2	1	0	153	84	1	0	0	39	0	273	2	0	97	258	0.7	33	0	0	1	1	9100	6346	3	0	0	0	0	0	0	0	0	0	3130	8	9	0	0	0	0	0.4	0	0	0
85	26	29	5	208	1	1	0	150	90	1	1	1	30	0	210	2	0	97	205	0.77	20	0	0	1	1	4268	2406	3	0	0	0	0	0	0	0	0	0	925	7	9	0	1	0	0	1.5	1	1	0
86	30	33	2	233	1	1	0	170	100	1	1	1	33	4	235	2	0	97	133	0.8	24	0	0	1	1	6185	5637	3	0	0	0	2	0	0	0	0	0	2510	7	8	0	0	0	0	3.0	1	0	1
87	41	37	4	263	1	2	1	140	80	0	0	0	38	0	266	3	0	97	280	0.4	18	0	0	0	1	529	613	5	0	0	0	0	0	0	0	0	0	2950	8	9	0	0	0	0	0.2	0	0	0
88	20	33	1	232	1	3	2	149	93	1	1	0	33	6	237	5	0	97	210	0.4	17	0	0	1	1	2381	667	1	0	0	0	0	0	0	0	0	0	2100	8	9	0	0	0	0	0.5	0	0	0
89	29	28	5	201	1	3	2	180	100	1	1	1	29	2	205	4	0	97	278	0.65	21	0	1	1	1	2990	2232	2	0	0	0	2	0	0	0	0	0	1010	6	9	0	1	0	0	0.6	1	1	1
90	25	36	0	252	1	1	0	165	86	1	0	0	36	3	255	3	1	95	271	0.6	20	0	0	1	1	260	304	1	0	0	0	2	0	0	0	0	0	2575	8	9	0	0	0	0	4.8	1	0	1
91	36	35	0	245	1	3	2	183	96	1	0	0	35	0	245	0	0	98	185	0.5	23	0	0	1	1	194	256	0	0	0	0	0	0	0	0	0	3	2850	8	9	0	1	0	0	0.5	1	1	1
92	28	31	3	220	1	1	0	160	90	1	1	0	31	4	221	1	0	97	145	0.64	24	0	0	0	1	11904	13210	3	0	0	0	0	0	0	0	0	0	1390	7	9	0	1	0	0	2.5	1	1	0
93	33	35	0	245	1	4	2	174	106	1	0	1	35	0	245	0	0	97	127	0.68	22	0	0	1	0	97	67	0	0	0	0	0	0	0	0	0	0	3170	7	8	0	1	0	0	2.8	1	1	0
94	29	36	6	258	1	3	1	166	90	1	0	0	36	6	258	0	0	97	250	0.3	25	0	1	1	1	14455	13726	3	0	0	0	0	0	0	0	0	0	2170	8	9	0	0	0	0	0.2	0	0	0
95	27	38	1	267	1	2	0	160	90	1	0	0	38	1	267	0	0	97	336	0.6	14	0	0	1	1	2247	2432	2	0	0	0	0	0	0	0	0	0	2660	8	9	0	0	0	0	0.3	0	0	0
96	31	37	5	264	2	2	1	150	70	0	0	0	37	5	264	0	0	97	321	0.4	14	0	0	0	0	141	102	0	0	0	0	0	0	0	0	0	0	4175	8	9	0	0	0	0	0.1	0	0	0
97	39	32	4	228	1	4	2	160	90	1	1	1	35	4	249	21	0	97	264	0.4	10	0	0	1	1	448	441	1	0	0	0	0	0	0	0	0	0	2505	7	9	0	0	0	0	0.3	0	0	0
98	31	36	0	252	1	3	2	140	100	1	0	0	36	0	252	0	0	97	304	0.4	17	0	0	0	1	1231	1560	2	0	0	0	0	0	0	0	0	0	2470	8	9	0	0	0	0	0.1	0	0	0
99	33	35	3	248	1	3	0	161	100	1	0	1	35	3	248	0	0	97	372	0.54	12	0	0	0	1	815	854	5	0	0	0	0	0	0	0	0	0	2460	8	9	0	0	0	0	0.2	0	0	0
100	44	32	3	227	1	5	4	160	90	1	1	1	32	4	228	1	0	97	416	0.68	17	0	0	1	1	342	445	5	0	0	0	0	0	0	0	0	0	1800	8	9	0	1	0	0	0.6	1	1	0
101	26	37	4	263	1	1	0	140	91	1	0	0	37	4	263	0	0	97	384	0.63	17	0	0	1	1	3057	3234	3	0	0	0	0	0	0	0	0	0	2705	8	9	0	0	0	0	0.3	0	0	0
102	32	35	5	250	1	3	2	168	103	1	0	0	35	6	251	1	0	97	172	0.75	26	0	0	0	1	752	813	1	0	0	0	0	0	0	0	0	5	2400	7	9	0	0	0	0	1.5	1	0	1
103	31	39	1	274	1	1	0	172	95	1	0	0	39	1	274	0	0	97	243	0.48	20	0	0	0	1	465	423	5	0	0	0	0	0	0	0	0	0	2563	8	9	0	0	0	0	0.2	0	0	0
104	27	37	4	263	1	1	0	171	113	1	0	0	37	4	263	0	0	97	214	0.83	18	0	0	0	1	741	889	1	1	0	0	0	0	0	0	0	0	2650	8	9	1	0	0	0	1.0	0	0	0
105	24	34	4	242	1	1	0	200	110	1	0	0	34	4	242	0	0	97	301	0.57	22	0	1	1	1	5777	6142	3	0	0	0	2	0	0	0	0	0	1720	7	8	1	1	0	0	0.3	1	1	1
106	25	31	2	219	1	2	0	187	101	1	1	1	32	2	226	7	0	97	233	0.57	16	0	0	0	1	13944	4936	3	0	0	0	2	0	0	0	0	0	1605	6	8	0	1	0	0	0.6	1	1	1
107	19	36	6	258	1	1	0	160	100	0	0	0	36	6	258	0	0	97	312	0.44	19	0	0	1	1	6174	6437	3	0	0	0	0	0	0	0	0	0	3340	8	9	0	0	0	0	0.1	0	0	0
108	38	33	3	234	1	3	1	183	102	1	1	0	33	4	235	1	0	97	233	0.65	27	0	0	1	1	1535	1764	1	0	0	0	2	0	0	0	0	0	3500	8	9	0	0	0	0	0.7	1	0	1
109	35	34	3	241	1	3	0	153	83	1	0	0	34	3	241	0	0	97	167	0.64	20	0	0	0	1	336	365	1	0	0	0	0	0	0	0	0	0	2430	7	8	0	0	0	0	1.5	0	0	0
110	39	39	4	277	1	6	5	201	107	1	0	0	39	4	277	0	0	97	194	0.67	15	0	0	1	1	659	693	1	0	0	0	2	0	0	0	0	0	3910	7	8	0	0	0	0	0.8	1	0	1
111	34	33	5	236	1	4	3	168	90	1	1	0	34	4	242	6	0	97	159	0.67	54	0	1	0	1	17555	4295	3	1	0	5	0	0	0	0	0	0	2190	8	9	1	1	0	0	1.7	1	1	1
112	19	29	6	209	1	1	0	138	101	1	1	1	32	6	230	21	0	97	242	0.47	15	0	0	1	1	3383	4246	3	0	1	0	2	0	0	0	0	0	1430	7	8	0	1	0	0	0.5	1	1	1
113	43	32	2	226	1	1	0	158	109	1	1	1	33	2	233	7	0	97	215	0.59	17	0	0	0	1	4005	2272	2	0	0	0	2	0	0	0	0	0	1855	7	9	0	1	0	0	0.8	1	1	1
114	43	36	1	253	1	1	0	164	101	1	0	0	36	6	258	5	0	97	340	0.71	23	0	0	0	1	382	275	1	0	0	0	0	0	0	0	0	0	3250	6	8	0	0	0	0	0.4	0	0	0
115	19	34	2	240	1	1	0	140	100	1	1	0	34	6	244	4	0	97	272	0.41	35	0	0	1	1	5288	8253	3	0	0	0	2	0	1	0	0	0	2370	8	9	0	0	0	0	0.2	1	0	1
116	35	36	2	254	1	3	2	151	89	1	0	1	36	3	255	1	0	97	195	0.58	14	0	1	1	0	287	200	5	0	0	0	0	0	0	0	0	0	3450	7	8	0	0	0	0	0.8	0	0	0
117	35	35	6	251	1	6	3	150	72	1	1	0	36	2	254	3	0	97	77	0.48	14	0	0	0	0	172	157	0	0	0	0	2	3	0	0	0	0	3160	7	8	0	0	0	0	7.7	1	0	1
118	34	30	6	216	1	3	2	150	90	1	1	1	36	6	258	42	0	97	340	0.57	23	0	0	0	1	3038	5934	3	0	1	0	0	0	0	0	0	0	1885	8	9	0	1	0	0	0.3	1	1
119	43	31	0	217	2	1	0	153	71	0	1	1	36	0	252	35	0	97	329	0.48	15	0	0	0	1	901	535	5	0	1	0	0	0	0	0	0	0	1760	6	8	0	1	0	0	0.2	1	1	0
120	26	36	4	256	1	1	0	140	85	0	0	0	36	4	256	0	0	97	193	0.44	15	0	0	1	1	322	368	5	0	0	0	0	0	0	0	0	0	2950	8	9	0	0	0	0	0.6	0	0	0
121	24	36	6	258	1	1	0	175	116	1	0	0	36	6	258	0	0	97	355	0.66	12	0	0	0	1	1338	1378	3	0	0	0	0	0	0	0	0	0	2910	8	9	0	0	0	0	0.4	0	0	0
122	33	39	0	273	1	2	1	170	100	1	0	0	39	0	273	0	0	97	250	0.79	21	0	0	1	1	1029	1054	2	0	0	0	2	0	0	0	0	0	2485	7	9	0	0	0	0	0.7	1	0	1
123	37	27	3	192	1	5	4	158	96	1	1	1	37	0	259	67	0	97	261	0.62	11	0	0	1	1	1108	1349	3	0	0	0	0	0	0	0	0	0	3390	8	9	0	0	0	0	0.7	0	0	0
124	37	32	3	227	1	3	2	161	89	1	1	1	34	0	238	11	0	97	329	0.58	14	0	0	1	0	113	204	0	0	0	0	0	0	0	0	0	0	1470	7	9	0	1	0	0	0.3	0	1	0
125	39	26	2	184	1	3	1	169	91	1	1	1	31	5	222	38	0	97	191	0.47	20	0	0	1	1	333	427	5	0	0	0	2.4	3	1	0	0	0	1230	8	9	0	1	0	0	1.2	1	1	1
126	35	30	5	215	1	2	1	153	99	1	1	1	30	5	215	0	0	97	220	0.61	24	0	0	1	1	10111	9866	3	0	0	0	2	0	0	0	0	0	1345	6	7	0	1	0	0	0.8	1	1	1
127	20	35	0	245	2	1	0	153	74	0	0	0	37	0	259	14	0	97	418	0.4	12	0	0	0	1	4480	4175	3	0	0	0	2	0	0	0	0	0	2855	7	9	0	0	0	0	0.1	1	0	1
128	22	34	3	241	2	1	0	150	72	0	0	0	35	2	247	6	0	97	351	0.59	19	0	0	0	1	901	1164	3	0	0	0	0	0	0	0	0	0	1830	6	9	0	1	0	0	1.4	1	1	0
129	34	31	2	219	1	2	0	160	81	0	1	0	32	2	226	7	0	96	198	0.65	42	0	0	1	1	8902	9543	3	1	0	0	2	0	0	0	0	0	1795	8	9	1	1	0	0	1.7	1	1	1
130	25	31	2	219	1	1	0	140	80	1	1	0	31	3	220	1	0	97	228	0.52	16	0	0	1	0	150	89	5	0	1	0	0	0	0	0	0	0	1625	8	9	0	1	0	0	0.6	0	1	0
131	34	36	0	252	1	2	1	170	100	1	0	0	36	0	252	0	1	94	121	0.67	14	0	0	1	1	6597	7689	3	kolestaz	0	0	2	0	0	0	0	0	2520	8	9	0	0	0	0	20.8	1	0	1
132	22	36	4	256	1	2	0	157	103	1	0	0	36	4	256	0	0	97	212	0.67	23	0	0	1	1	5396	4987	3	0	0	0	0	0	0	0	0	0	2690	8	9	0	0	0	0	0.8	0	0	0
133	26	30	4	214	1	1	0	160	110	1	1	1	30	4	214	0	0	97	296	0.81	34	1	1	0	1	6560	6380	3	dekolman	1	0	2	0	0	0	1	0	920	4	6	0	1	0	0	0.9	1	1	1
134	36	36	0	252	1	3	2	152	107	1	0	0	36	1	253	1	0	97	315	0.63	20	0	0	1	0	198	209	0	0	0	0	2	0	0	0	0	0	3080	8	9	0	0	0	0	0.3	1	0	1
135	35	31	1	218	1	2	0	150	100	1	1	1	31	1	218	0	0	97	166	0.91	128	0	0	0	0	71	60	0	0	0	0	0	0	0	0	0	0	1728	6	7	0	1	0	0	2.0	1	1	0
136	30	33	5	236	1	3	2	160	110	1	0	0	33	5	236	0	0	97	280	0.4	14	0	0	1	0	208	156	0	0	0	0	2	0	0	0	0	0	1950	7	9	0	1	0	0	0.2	1	1	1
137	42	36	6	258	1	4	2	159	90	1	0	0	36	6	258	0	0	97	257	0.5	20	0	0	0	1	970	1003	2	0	0	0	2	0	0	0	0	0	3075	7	9	0	1	0	0	0.3	1	1	1
138	36	32	4	228	1	2	1	160	110	1	0	0	32	4	228	0	0	97	133	0.76	23	0	0	1	1	2829	3201	3	0	0	0	2	0	0	0	0	3	1930	6	8	0	1	0	0	3.0	1	1	1
139	42	33	0	231	1	3	1	140	80	1	0	0	33	0	231	0	0	97	265	0.31	16	0	0	1	1	460	546	5	0	0	0	0	0	0	0	0	0	2160	8	9	0	1	0	0	2.3	1	1	0
140	41	36	6	258	1	4	3	168	84	1	0	0	36	6	258	0	0	88	289	0.65	36	0	0	0	0	238	145	5	0	0	0	4	0	0	0	0	0	3360	8	9	0	0	0	0	89.5	1	0	1
141	25	36	6	258	2	1	0	150	90	0	0	0	36	6	258	0	0	97	449	0.56	20	0	0	0	0	129	114	5	0	0	0	0	0	0	0	0	0	2845	8	9	0	0	0	0	0.2	0	0	0
142	24	35	0	245	1	2	1	150	80	1	1	1	35	2	247	2	0	96	143	0.43	12	0	0	0	1	356	401	1	0	0	0	0	0	0	0	0	0	2590	8	10	0	0	0	0	2.6	0	0	0
143	29	36	5	257	1	5	2	151	96	1	0	0	36	5	257	0	0	97	253	0.55	15	0	0	0	0	102	230	5	0	0	0	0	0	0	0	0	0	2740	8	9	0	0	0	0	0.4	0	0	0
144	31	30	0	210	1	2	0	170	100	1	0	0	30	0	210	0	0	98	82	0.46	464	0	0	1	1	17376	16587	3	1	0	0	2	3	1	0	0	0	1435	5	4	1	1	0	0	23.4	1	1	1
145	43	36	6	258	1	3	2	144	90	0	0	0	36	6	258	0	0	97	170	0.43	46	0	0	0	1	1333	1242	5	0	0	0	0	0	0	0	0	0	3205	8	9	0	0	0	0	0.9	0	0	0
146	24	36	5	257	1	1	0	150	100	1	0	0	36	5	257	0	0	97	304	0.5	24	0	0	0	1	1182	1098	3	0	0	0	0	0	0	0	0	0	2710	8	9	0	0	0	0	0.2	0	0	0
147	28	31	3	220	1	1	0	158	93	1	1	1	36	2	254	34	0	97	298	0.49	15	0	0	0	0	281	221	1	0	0	0	0	0	0	0	0	0	1886	7	9	0	1	0	0	0.3	1	1	0
148	26	33	2	233	1	2	0	140	100	1	1	1	33	3	234	1	0	97	129	0.41	27	0	1	1	0	393	401	5	0	0	0	2	1	0	0	0	0	2100	8	9	0	0	0	0	1.7	1	0	1
149	25	31	5	222	1	1	0	170	100	1	1	1	34	0	238	16	0	97	244	0.55	13	0	0	1	0	335	857	2	0	0	0	0	0	0	0	0	0	2230	7	8	0	0	0	0	0.5	0	0	0
150	22	26	5	187	1	1	0	170	105	1	1	1	28	4	200	13	0	97	206	0.68	17	0	0	1	1	30372	4658	3	0	0	0	0	0	0	0	0	0	1120	7	8	0	1	0	0	1.4	1	1	0
151	32	28	6	202	5	1	0	160	110	1	1	1	34	0	238	36	0	97	222	0.53	11	0	0	0	1	1807	459	2	0	0	0	0	0	0	0	0	0	2260	7	9	0	0	0	0	0.8	0	0	0
152	37	29	6	209	1	5	4	196	100	1	1	1	29	6	209	0	0	97	383	0.61	30	0	0	1	1	1113	771	1	0	0	0	2	0	0	0	0	0	1230	7	8	0	1	0	0	0.3	1	1	1
153	25	27	6	195	1	1	0	166	96	1	1	0	27	6	195	0	0	97	213	0.65	19	0	1	1	1	3082	3201	3	0	0	0	0	1	0	0	1	0	1160	4	5	0	1	0	0	1.2	1	1	1
154	36	29	5	208	1	1	0	160	100	1	1	1	34	0	238	30	0	97	142	0.4	22	0	0	1	0	169	133	0	0	0	0	0	0	0	0	0	0	1720	8	9	0	1	0	0	1.2	1	1	0
155	27	32	4	228	1	3	1	180	80	1	1	1	32	4	228	0	1	92	238	0.39	16	0	0	1	1	5661	5905	3	0	0	0	2	0	0	0	0	0	1625	8	9	1	1	0	0	19.7	1	1	1
156	32	36	3	255	1	3	2	147	67	1	0	0	37	0	259	4	0	97	225	0.41	23	0	0	1	0	189	203	0	0	0	0	0	0	0	0	0	0	2975	8	9	0	0	0	0	0.3	0	0	0
157	37	32	3	227	2	2	1	159	96	1	1	0	33	0	231	4	0	97	249	0.43	15	0	0	0	0	188	118	0	0	1	0	0	0	0	0	0	0	1220	8	10	0	1	0	0	0.3	1	1	0
158	32	29	4	207	1	1	0	150	90	0	1	1	30	0	210	3	0	97	219	0.63	53	0	0	0	1	455	566	5	0	1	0	0	0	0	0	0	0	811	7	9	0	1	0	0	0.8	1	1	0
159	40	35	5	250	1	2	1	180	100	1	0	0	35	5	250	0	0	97	233	0.31	29	0	0	1	0	548	507	3	0	0	0	0	0	0	0	0	0	3830	6	8	0	0	0	0	0.2	0	0	0
160	37	36	2	254	1	2	1	145	90	1	0	0	36	2	254	0	0	97	233	0.47	11	0	0	1	1	alınmamış	alınmamış	3	0	0	0	0	0	0	0	0	0	2580	8	9	0	0	0	0	0.4	0	0	0
161	30	35	6	251	1	2	1	150	94	1	0	0	35	6	251	0	0	98	304	0.59	42	0	0	1	0	114	142	0	0	0	0	0	0	1	0	0	0	2780	8	9	0	0	0	0	0.1	1	0	1
162	33	33	0	231	1	3	1	153	98	1	0	1	33	1	232	1	0	97	200	0.49	42	0	0	0	1	alınmamış	alınmamış	5	0	0	0	0	0	0	0	0	0	2495	8	9	0	0	0	0	0.7	0	0	0
163	43	28	2	198	1	3	1	160	100	1	1	1	30	2	212	14	0	99	123	0.8	27	0	0	1	0	169	237	0	0	0	0	0	3	0	0	0	0	1110	7	7	0	1	0	0	2.5	1	1	1
164	27	36	6	258	1	1	0	150	90	1	0	0	36	6	258	0	0	97	392	0.61	27	0	0	1	0	176	219	0	0	0	0	0	0	0	0	0	0	2590	9	10	0	0	0	0	0.2	0	0	0
165	34	36	6	258	1	1	0	157	102	1	0	0	36	6	258	0	0	97	138	0.71	25	0	0	1	1	alınmamış	alınmamış	5	0	0	0	0	0	0	0	0	0	1980	8	9	0	1	0	0	2.2	1	1	0
166	37	33	6	237	1	1	0	160	90	1	0	1	34	0	238	1	0	97	121	0.77	106	0	0	0	1	654	867	3	0	0	0	0	0	1	0	0	0	1600	6	8	0	1	0	0	3.8	1	1	1
167	20	36	5	257	1	1	0	168	100	1	0	0	36	5	257	0	0	97	258	0.46	10	0	0	1	1	453	410	5	0	0	0	0	0	0	0	0	0	2900	8	9	0	0	0	0	0.3	0	0	0
168	42	35	5	250	1	3	2	180	100	1	1	1	36	3	255	5	0	97	326	0.43	17	0	0	1	0	192	208	0	0	0	0	0	0	0	0	0	0	2505	8	9	0	0	0	0	0.1	0	0	0
169	32	30	5	215	1	1	0	160	90	1	1	1	31	0	217	2	0	97	110	0.66	35	0	0	0	0	298	276	5	1	0	0	0	2	0	0	1	0	1600	8	9	0	1	0	0	4.9	1	1	1
170	41	35	3	248	1	1	0	160	100	1	0	1	35	3	248	0	0	97	183	0.72	38	0	0	1	0	165	125	0	0	0	0	0	0	0	0	0	0	2200	8	9	0	0	0	0	1.2	0	0	0
